# Supplementary material for: First record of the genus Trispinaria Quicke, 1986 (Hymenoptera, Braconidae, Braconinae) in Vietnam, with descriptions of two new species
Source: Zookeys. 2020 Nov 24;996:107–19. doi: 10.3897/zookeys.996.56562 (PMC7710673; doi:10.3897/zookeys.996.56562)
Supplement: XML Treatment for Trispinaria [file zookeys.996.56562-treatment1.xml]

<!DOCTYPE tp:taxon-treatment
  PUBLIC "-//TaxonX//DTD Taxonomic Treatment Publishing DTD v0 20100105//EN" "tax-treatment-NSO.dtd">
<tp:taxon-treatment xmlns:tp="http://www.plazi.org/taxpub"><tp:treatment-meta><kwd-group><label>Taxon classification</label><kwd><named-content xmlns:xlink="http://www.w3.org/1999/xlink" content-type="kingdom">Animalia</named-content></kwd><kwd><named-content xmlns:xlink="http://www.w3.org/1999/xlink" content-type="order">Hymenoptera</named-content></kwd><kwd><named-content xmlns:xlink="http://www.w3.org/1999/xlink" content-type="family">Braconidae</named-content></kwd></kwd-group><mixed-citation publication-type="journal"><person-group><name><surname>Oanh</surname><given-names>Nguyen Thi</given-names></name><name><surname>Long</surname><given-names>Khuat Dang</given-names></name><name><surname>Mai</surname><given-names>Pham Quynh</given-names></name><name><surname>Dzuong</surname><given-names>Nguyen Van</given-names></name></person-group><article-title>First record of the genus <italic><tp:taxon-name><tp:taxon-name-part taxon-name-part-type="genus" reg="Trispinaria">Trispinaria</tp:taxon-name-part></tp:taxon-name></italic> Quicke, 1986 (<tp:taxon-name><tp:taxon-name-part taxon-name-part-type="order">Hymenoptera</tp:taxon-name-part></tp:taxon-name>, <tp:taxon-name><tp:taxon-name-part taxon-name-part-type="family">Braconidae</tp:taxon-name-part></tp:taxon-name>, <tp:taxon-name><tp:taxon-name-part taxon-name-part-type="subfamily">Braconinae</tp:taxon-name-part></tp:taxon-name>) in Vietnam, with descriptions of two new species</article-title><source>Zookeys</source><day>24</day><month>11</month><year>2020</year><volume>996</volume><fpage>107</fpage><lpage>119</lpage><pub-id pub-id-type="doi">10.3897/zookeys.996.56562</pub-id></mixed-citation></tp:treatment-meta><tp:nomenclature><label>Genus</label><tp:taxon-name><object-id xmlns:xlink="http://www.w3.org/1999/xlink" content-type="arpha" xlink:type="simple">0EA8CCA2-6522-5F4A-B66C-985B45460ED4</object-id>
            <tp:taxon-name-part taxon-name-part-type="genus" reg="Trispinaria">Trispinaria</tp:taxon-name-part>
          </tp:taxon-name><tp:taxon-authority>Quicke, 1986</tp:taxon-authority><tp:nomenclature-citation-list><tp:nomenclature-citation><tp:taxon-name>
                <tp:taxon-name-part taxon-name-part-type="genus" reg="Trispinaria">Trispinaria</tp:taxon-name-part>
              </tp:taxon-name><comment>Quicke, 1986a: 10 &amp; 1987: 134.</comment></tp:nomenclature-citation></tp:nomenclature-citation-list></tp:nomenclature><tp:treatment-sec sec-type="Type-species" id="SECID0ENNAC"><title>Type-species.</title><p><italic><tp:taxon-name><tp:taxon-name-part taxon-name-part-type="genus" reg="Trispinaria">Trispinaria</tp:taxon-name-part> <tp:taxon-name-part taxon-name-part-type="species" reg="priscicolorus">priscicolorus</tp:taxon-name-part></tp:taxon-name></italic> Quicke, 1986 (monobasic and original designation).</p></tp:treatment-sec><tp:treatment-sec sec-type="distribution" id="SECID0E5NAC"><title>Checklist and distribution of <italic><tp:taxon-name><tp:taxon-name-part taxon-name-part-type="genus" reg="Trispinaria">Trispinaria</tp:taxon-name-part></tp:taxon-name></italic> species.</title><p><italic><tp:taxon-name><tp:taxon-name-part taxon-name-part-type="genus" reg="Trispinaria">T.</tp:taxon-name-part> <tp:taxon-name-part taxon-name-part-type="species" reg="albibasis">albibasis</tp:taxon-name-part></tp:taxon-name></italic> van Achterberg, 1991: figs 33, 34, 36/ Oriental: Malaysia (Peninsular).</p><p><italic><tp:taxon-name><tp:taxon-name-part taxon-name-part-type="genus" reg="Trispinaria">T.</tp:taxon-name-part> <tp:taxon-name-part taxon-name-part-type="species" reg="betremi">betremi</tp:taxon-name-part></tp:taxon-name></italic> van Achterberg, 1991: figs 31, 32, 35/ Oriental: Indonesia (Java).</p><p><italic><tp:taxon-name><tp:taxon-name-part taxon-name-part-type="genus" reg="Trispinaria">T.</tp:taxon-name-part> <tp:taxon-name-part taxon-name-part-type="species" reg="chinensis">chinensis</tp:taxon-name-part></tp:taxon-name></italic> Wang, Chen &amp; He, 2003: figs 1–9/ Oriental: China (Guangxi).</p><p><italic><tp:taxon-name><tp:taxon-name-part taxon-name-part-type="genus" reg="Trispinaria">T.</tp:taxon-name-part> <tp:taxon-name-part taxon-name-part-type="species" reg="maculata">maculata</tp:taxon-name-part></tp:taxon-name></italic> van Achterberg, 1991: figs 41–44/ Oriental: China-Taiwan; India; Malaysia (Peninsular); Singapore; Sri Lanka.</p><p><italic><tp:taxon-name><tp:taxon-name-part taxon-name-part-type="genus" reg="Trispinaria">T.</tp:taxon-name-part> <tp:taxon-name-part taxon-name-part-type="species" reg="priscicolorus">priscicolorus</tp:taxon-name-part></tp:taxon-name></italic> Quicke, 1986a: figs 1–11/ Australasian: Indonesia (Sulawesi).</p><p><italic><tp:taxon-name><tp:taxon-name-part taxon-name-part-type="genus" reg="Trispinaria">T.</tp:taxon-name-part> <tp:taxon-name-part taxon-name-part-type="species" reg="sannio">sannio</tp:taxon-name-part></tp:taxon-name></italic> (Enderlein, 1920): figs 37–40/ Oriental: Indonesia; Singapore</p><p><italic><tp:taxon-name><tp:taxon-name-part taxon-name-part-type="genus" reg="Trispinaria">T.</tp:taxon-name-part> <tp:taxon-name-part taxon-name-part-type="species" reg="setosa">setosa</tp:taxon-name-part></tp:taxon-name></italic> van Achterberg, 1991: figs 26–30/ Oriental: Indonesia (Bali)</p><p><italic><tp:taxon-name><tp:taxon-name-part taxon-name-part-type="genus" reg="Trispinaria">T.</tp:taxon-name-part> <tp:taxon-name-part taxon-name-part-type="species" reg="seminigra">seminigra</tp:taxon-name-part></tp:taxon-name></italic> Long, sp. nov./ Oriental: <abbrev xmlns:xlink="http://www.w3.org/1999/xlink" xlink:title="northeastern" id="ABBRID0ETBAE" xlink:type="simple">NE</abbrev> Vietnam (Tuyen Quang), N Vietnam (Ninh Binh), <abbrev xmlns:xlink="http://www.w3.org/1999/xlink" xlink:title="north central" id="ABBRID0EXBAE" xlink:type="simple">NC</abbrev> Vietnam (Ha Tinh).</p><p><italic><tp:taxon-name><tp:taxon-name-part taxon-name-part-type="genus" reg="Trispinaria">T.</tp:taxon-name-part> <tp:taxon-name-part taxon-name-part-type="species" reg="sulcata">sulcata</tp:taxon-name-part></tp:taxon-name></italic> van Achterberg, 1991: figs 22–25/ Oriental: Philippines (Mindanao, Mindoro).</p><p><italic><tp:taxon-name><tp:taxon-name-part taxon-name-part-type="genus" reg="Trispinaria">T.</tp:taxon-name-part> <tp:taxon-name-part taxon-name-part-type="species" reg="unicolor">unicolor</tp:taxon-name-part></tp:taxon-name></italic> van Achterberg, 1991: figs 17–20/ Oriental: Philippines.</p><p><italic><tp:taxon-name><tp:taxon-name-part taxon-name-part-type="genus" reg="Trispinaria">T.</tp:taxon-name-part> <tp:taxon-name-part taxon-name-part-type="species" reg="vietnamica">vietnamica</tp:taxon-name-part></tp:taxon-name></italic> Long, sp. nov./ Oriental: N Vietnam (Thai Nguyen), <abbrev xmlns:xlink="http://www.w3.org/1999/xlink" xlink:title="northwestern" id="ABBRID0ECDAE" xlink:type="simple">NW</abbrev> Vietnam (Son La, Hoa Binh), S Vietnam (Pleicu).</p></tp:treatment-sec></tp:taxon-treatment>
