# Supplementary material for: First record of the genus Trispinaria Quicke, 1986 (Hymenoptera, Braconidae, Braconinae) in Vietnam, with descriptions of two new species
Source: Zookeys. 2020 Nov 24;996:107–19. doi: 10.3897/zookeys.996.56562 (PMC7710673; doi:10.3897/zookeys.996.56562)
Supplement: XML Treatment for Trispinaria seminigra [file zookeys.996.56562-treatment2.xml]

<!DOCTYPE tp:taxon-treatment
  PUBLIC "-//TaxonX//DTD Taxonomic Treatment Publishing DTD v0 20100105//EN" "tax-treatment-NSO.dtd">
<tp:taxon-treatment xmlns:tp="http://www.plazi.org/taxpub"><tp:treatment-meta><kwd-group><label>Taxon classification</label><kwd><named-content xmlns:xlink="http://www.w3.org/1999/xlink" content-type="kingdom">Animalia</named-content></kwd><kwd><named-content xmlns:xlink="http://www.w3.org/1999/xlink" content-type="order">Hymenoptera</named-content></kwd><kwd><named-content xmlns:xlink="http://www.w3.org/1999/xlink" content-type="family">Braconidae</named-content></kwd></kwd-group><mixed-citation publication-type="journal"><person-group><name><surname>Oanh</surname><given-names>Nguyen Thi</given-names></name><name><surname>Long</surname><given-names>Khuat Dang</given-names></name><name><surname>Mai</surname><given-names>Pham Quynh</given-names></name><name><surname>Dzuong</surname><given-names>Nguyen Van</given-names></name></person-group><article-title>First record of the genus <italic><tp:taxon-name><tp:taxon-name-part taxon-name-part-type="genus" reg="Trispinaria">Trispinaria</tp:taxon-name-part></tp:taxon-name></italic> Quicke, 1986 (<tp:taxon-name><tp:taxon-name-part taxon-name-part-type="order">Hymenoptera</tp:taxon-name-part></tp:taxon-name>, <tp:taxon-name><tp:taxon-name-part taxon-name-part-type="family">Braconidae</tp:taxon-name-part></tp:taxon-name>, <tp:taxon-name><tp:taxon-name-part taxon-name-part-type="subfamily">Braconinae</tp:taxon-name-part></tp:taxon-name>) in Vietnam, with descriptions of two new species</article-title><source>Zookeys</source><day>24</day><month>11</month><year>2020</year><volume>996</volume><fpage>107</fpage><lpage>119</lpage><pub-id pub-id-type="doi">10.3897/zookeys.996.56562</pub-id></mixed-citation></tp:treatment-meta><tp:nomenclature><tp:taxon-name><object-id xmlns:xlink="http://www.w3.org/1999/xlink" content-type="arpha" xlink:type="simple">5DF0F293-205C-587D-8640-7BC4F1386D24</object-id>
            <tp:taxon-name-part taxon-name-part-type="genus" reg="Trispinaria">Trispinaria</tp:taxon-name-part>
            <tp:taxon-name-part taxon-name-part-type="species" reg="seminigra">seminigra</tp:taxon-name-part>
            <object-id xmlns:xlink="http://www.w3.org/1999/xlink" content-type="zoobank" xlink:type="simple">http://zoobank.org/C6F2CE0E-C33C-48E8-95D2-F2BE2D120B7D</object-id>
          </tp:taxon-name><tp:taxon-authority>Long</tp:taxon-authority><tp:taxon-status xmlns:xlink="http://www.w3.org/1999/xlink" xlink:type="simple">sp. nov.</tp:taxon-status><xref ref-type="fig" rid="F1">Figs 1</xref><xref ref-type="fig" rid="F2">, 2–12</xref></tp:nomenclature><tp:treatment-sec sec-type="material" id="SECID0EXEAE"><title>Material.</title><p><bold><italic>Holotype</italic></bold>, ♀, “Bracn.1503” (<abbrev xmlns:xlink="http://www.w3.org/1999/xlink" content-type="institution" xlink:title="Institute of Ecology &amp; Biological Resources" id="ABBRID0ECFAE" xlink:type="simple">IEBR</abbrev>), <abbrev xmlns:xlink="http://www.w3.org/1999/xlink" xlink:title="northeastern" id="ABBRID0EHFAE" xlink:type="simple">NE</abbrev> Vietnam: Tuyen Quang, Na Hang <abbrev xmlns:xlink="http://www.w3.org/1999/xlink" xlink:title="National Park" id="ABBRID0ELFAE" xlink:type="simple">NP</abbrev>, Son Phu, forest, <abbrev xmlns:xlink="http://www.w3.org/1999/xlink" xlink:title="Malaise trap" id="ABBRID0EPFAE" xlink:type="simple">MT</abbrev>, <named-content xmlns:xlink="http://www.w3.org/1999/xlink" content-type="dwc:verbatimCoordinates" xlink:type="simple"><named-content content-type="geo-json" specific-use="{&#34;type&#34;:&#34;Point&#34;,&#34;coordinates&#34;:[105.471944,22.292778]}" id="NCID0EWFAE" xlink:type="simple">22°17'34"N, 105°28'19"E</named-content></named-content>, 561 m, 15.iv.2018, KD Long. <bold><italic>Paratypes</italic></bold>, 3 ♀, “Bracn.<bold>768</bold>” (<abbrev xmlns:xlink="http://www.w3.org/1999/xlink" content-type="institution" xlink:title="Institute of Ecology &amp; Biological Resources" id="ABBRID0EAGAE" xlink:type="simple">IEBR</abbrev>), N Vietnam: Ninh Binh, Cuc Phuong <abbrev xmlns:xlink="http://www.w3.org/1999/xlink" xlink:title="National Park" id="ABBRID0EFGAE" xlink:type="simple">NP</abbrev>, forest, <named-content xmlns:xlink="http://www.w3.org/1999/xlink" content-type="dwc:verbatimCoordinates" xlink:type="simple"><named-content content-type="geo-json" specific-use="{&#34;type&#34;:&#34;Point&#34;,&#34;coordinates&#34;:[105.583333,20.316667]}" id="NCID0EMGAE" xlink:type="simple">20°19'N, 105°35'E</named-content></named-content>, 180 m, sweeping, 9.v.2002, KD Long, “Bracn.1411” (<named-content xmlns:xlink="http://www.w3.org/1999/xlink" content-type="dwc:institutional_code" xlink:type="simple">VNMN</named-content>), <abbrev xmlns:xlink="http://www.w3.org/1999/xlink" xlink:title="northeastern" id="ABBRID0EZGAE" xlink:type="simple">NE</abbrev> Vietnam: Tuyen Quang, Na Hang, Thanh Tuong, forest, <abbrev xmlns:xlink="http://www.w3.org/1999/xlink" xlink:title="Malaise trap" id="ABBRID0E4GAE" xlink:type="simple">MT</abbrev>, <named-content xmlns:xlink="http://www.w3.org/1999/xlink" content-type="dwc:verbatimCoordinates" xlink:type="simple"><named-content content-type="geo-json" specific-use="{&#34;type&#34;:&#34;Point&#34;,&#34;coordinates&#34;:[105.400556,22.316944]}" id="NCID0EEHAE" xlink:type="simple">22°19'01"N, 105°24'02"E</named-content></named-content>, 162 m, 5.xi.2016, KD Long; “Bracn.<bold>710</bold>” (<named-content xmlns:xlink="http://www.w3.org/1999/xlink" content-type="dwc:institutional_code" xlink:type="simple">AMNH</named-content>), <abbrev xmlns:xlink="http://www.w3.org/1999/xlink" xlink:title="north central" id="ABBRID0ETHAE" xlink:type="simple">NC</abbrev> Vietnam: Ha Tinh, Huong Son, forest, <named-content xmlns:xlink="http://www.w3.org/1999/xlink" content-type="dwc:verbatimCoordinates" xlink:type="simple"><named-content content-type="geo-json" specific-use="{&#34;type&#34;:&#34;Point&#34;,&#34;coordinates&#34;:[105.400000,18.216667]}" id="NCID0E1HAE" xlink:type="simple">18°13'N, 105°24'E</named-content></named-content>, 900 m, 20–28.iv.1998, <named-content xmlns:xlink="http://www.w3.org/1999/xlink" content-type="dwc:institutional_code" xlink:type="simple">AMNH</named-content>, K. Long.</p></tp:treatment-sec><tp:treatment-sec sec-type="description" id="SECID0EHIAE"><title>Description.</title><p>Holotype, female, body length 6.2 mm, fore wing length 5.7 mm, antenna 7.3 mm, ovipositor sheath 1.5 mm (Fig. <xref ref-type="fig" rid="F1">1</xref>).</p><p><bold><italic>Head</italic></bold>. Antenna with 58 antennomeres; length of third and fourth antennomere 1.75 (7 : 4) and 1.5× their width (6 : 4); length of subapical antennomere 1.3× its width (4 : 3); in frontal view, width of face 1.9× its length (25 : 13) (Fig. <xref ref-type="fig" rid="F2">2</xref>); length of maxillary palp 0.7× height of head (25 : 37); face flattened, transversely rugose, triangular area upper clypeus smooth (Fig. <xref ref-type="fig" rid="F2">2</xref>); malar space as long as basal width of mandible (8 : 8); clypeus convex medially, depressed laterally, its apical margin concave and with distinct carina (Fig. <xref ref-type="fig" rid="F2">2</xref>); distance between tentorial pits 1.7× distance from pit to eye margin (10 : 6); in lateral view, eye 3.0× temple (18 : 6); in dorsal view, head 1.7× as wide as long (49 : 29); in dorsal view, width of head 1.7× median length (49 : 29); eye 3.0× as long as temple (21 : 7); <abbrev xmlns:xlink="http://www.w3.org/1999/xlink" xlink:title="minimum postocellar line" id="ABBRID0EEJAE" xlink:type="simple">POL</abbrev> : <abbrev xmlns:xlink="http://www.w3.org/1999/xlink" xlink:title="maximum diameter of posterior ocellus" id="ABBRID0EIJAE" xlink:type="simple">OD</abbrev> : <abbrev xmlns:xlink="http://www.w3.org/1999/xlink" xlink:title="minimum ocular-ocellar line" id="ABBRID0EMJAE" xlink:type="simple">OOL</abbrev> = 3 : 5 : 10; eye 3.0× temple (21 : 7); frons flat, smooth, with fine median groove (Fig. <xref ref-type="fig" rid="F2">3</xref>).</p><fig id="F1" position="float" orientation="portrait"><object-id xmlns:xlink="http://www.w3.org/1999/xlink" content-type="doi" xlink:type="simple">10.3897/zookeys.996.56562.figure1</object-id><object-id xmlns:xlink="http://www.w3.org/1999/xlink" content-type="arpha" xlink:type="simple">C2CCE928-AB4E-5790-9A42-CB96077E20B8</object-id><label>Figure 1.</label><caption><p><italic><tp:taxon-name><tp:taxon-name-part taxon-name-part-type="genus" reg="Trispinaria">Trispinaria</tp:taxon-name-part> <tp:taxon-name-part taxon-name-part-type="species" reg="seminigra">seminigra</tp:taxon-name-part></tp:taxon-name></italic> Long, sp. nov., holotype, female, habitus, lateral view.</p></caption><graphic xmlns:xlink="http://www.w3.org/1999/xlink" xlink:href="zookeys-996-107-g001.jpg" position="float" orientation="portrait" xlink:type="simple" id="oo_478799.jpg"><uri content-type="original_file" xlink:type="simple">https://binary.pensoft.net/fig/478799</uri></graphic></fig><p><bold><italic>Mesosoma</italic></bold>. Length of mesosoma 1.65× its height (78 : 47); propleuron shallow, finely crenulate medially (Fig. <xref ref-type="fig" rid="F2">5</xref>); middle lobe of mesoscutum without impressions anteriorly; notauli deeper anteriorly, wider and flat posteriorly, almost smooth with faint median carina (Fig. <xref ref-type="fig" rid="F2">6</xref>); median lobe of mesoscutum without groove; mesoscutal lobes shiny, sparsely finely punctate; prescutellar sulcus narrow, crenulate; scutellum sparsely punctate; mesopleuron largely smooth, with large sparse punctures dorsally (Fig. <xref ref-type="fig" rid="F2">5</xref>); metapleuron punctate; propodeum with distinct V-shaped carina posteriorly (Fig. <xref ref-type="fig" rid="F2">4</xref>); median depression sparsely crenulate anteriorly, almost sooth posteriorly; lateral areola-like areas almost coriaceous.</p><p><bold><italic>Wings</italic></bold>. Length of fore wing 3.2× its maximum width (240 : 75); length of pterostigma 3.8× its width (42 : 11); fore wing vein SR1 4.8× as long as vein 3-SR (67 : 14); r : 3-SR : SR1 = 13 : 14 : 67; cu-a interstitial, weakly inclivous (Fig. <xref ref-type="fig" rid="F2">11</xref>), cu-a : 2-CU1 = 7 : 26; 2-SR : 3-SR : r-m = 15 : 14 : 11; second submarginal cell of fore wing less robust (Fig. <xref ref-type="fig" rid="F2">11</xref>); hind wing vein 1-M weakly curved basally (Fig. <xref ref-type="fig" rid="F2">12</xref>); vein 1r-m of hind wing largely united with 1-SC+R.</p><p><fig id="F2" position="float" orientation="portrait"><object-id xmlns:xlink="http://www.w3.org/1999/xlink" content-type="doi" xlink:type="simple">10.3897/zookeys.996.56562.figures2-12</object-id><object-id xmlns:xlink="http://www.w3.org/1999/xlink" content-type="arpha" xlink:type="simple">8AA6F975-8B33-585D-931C-E52915564EA4</object-id><label>Figures 2–12.</label><caption><p><italic><tp:taxon-name><tp:taxon-name-part taxon-name-part-type="genus" reg="Trispinaria">Trispinaria</tp:taxon-name-part> <tp:taxon-name-part taxon-name-part-type="species" reg="seminigra">seminigra</tp:taxon-name-part></tp:taxon-name></italic> Long, sp. nov., holotype, female. <bold>2</bold> head, frontal view <bold>3</bold> head, dorsal view <bold>4</bold> propodeum <bold>5</bold> mesopleuron <bold>6</bold> mesonotum <bold>7</bold> fifth and sixth metasomal tergites, lateral view <bold>8</bold> apex of ovipositor <bold>9</bold> metasoma <bold>10</bold> first and second metasomal tergites, lateral view <bold>11</bold> fore wing <bold>12</bold> hind wing.</p></caption><graphic xmlns:xlink="http://www.w3.org/1999/xlink" xlink:href="zookeys-996-107-g002.jpg" position="float" orientation="portrait" xlink:type="simple" id="oo_478800.jpg"><uri content-type="original_file" xlink:type="simple">https://binary.pensoft.net/fig/478800</uri></graphic></fig><bold><italic>Legs</italic></bold>. Hind coxa sparsely setose; length of femur, tibia and basitarsus of hind leg 4.9×, 10.6× and 8.0× their width, respectively; length of hind inner and outer tibial spurs 0.5× and 0.4× hind basitarsus (16 : 32)(13 : 32), respectively; length of hind basitarsus 0.4× hind tibia (32 : 74) and 0.7× second-fifth tarsus (32 : 44); hind tarsal claw with large lobe.</p><p><bold><italic>Metasoma</italic></bold>. Length of first tergite 0.9× its apical width (27 : 30), with basal excavation narrow and deep (Fig. <xref ref-type="fig" rid="F2">10</xref>); antero-lateral groove shallow, sparsely crenulate; median length of second tergite 0.9× third tergite (25 : 27; first metasomal tergite posteriorly, second-sixth metasomal tergites entirely coarsely reticulate (Fig. <xref ref-type="fig" rid="F2">9</xref>); tooth of sixth tergite developed (Fig. <xref ref-type="fig" rid="F2">7</xref>); latero-apical groove narrow, crenulate (Fig. <xref ref-type="fig" rid="F2">7</xref>); length of ovipositor sheath 0.26× fore wing (15 : 57); ovipositor with dorsal nodus; subapical ventral margin of ovipositor underneath nodus with serrations, but apico-ventrally without serrations (Fig. <xref ref-type="fig" rid="F2">8</xref>).</p><p><bold><italic>Colour</italic></bold>. Head yellow; mesosoma and metasoma pale yellow; scapus brown; twenty middle antennomeres yellow; palpi and stemmaticum brownish yellow; mesoscutal lobes black, except median lobe laterally and posteriorly, lateral lobes anteriorly pale yellow; mesopleuron yellow ventrally, black dorsally; metapleuron black; scutellum pale yellow; metanotum and propodeum black; fore legs pale yellow; middle coxa, trochanter and trochantellus brown; middle femur brown, except outer side yellow; middle tibia and tarsus yellowish brown; hind legs black; hind tibial spurs pale yellow; pterostigma and veins brown; wing membrane subhyaline basally and medially, except fore wing membrane yellowish brown apically; first and second metasomal tergites black medio-basally, pale yellow laterally and apically; third-fifth metasomal tergites black basally, pale yellow apically; sixth metasomal tergite black, yellow apically; ovipositor sheath brown; ovipositor brownish yellow.</p></tp:treatment-sec><tp:treatment-sec sec-type="variation" id="SECID0EOOAE"><title>Variations.</title><p>Length of body 5.8–7.7 mm, of fore wing 5.3–6.7 mm; antenna with 57–65 antennomeres; 16–26 middle antennomeres yellow or antenna brown entirely; stemmaticum brownish yellow; vein SR1 of fore wing 4.0–4.9× vein 3-SR; length of ovipositor sheath 0.22–0.25× fore wing; middle coxa and tarsus brownish yellow; middle femur and tibia yellow; ovipositor yellow.</p><p><bold>Male</bold>. Unknown.</p></tp:treatment-sec><tp:treatment-sec sec-type="biology" id="SECID0EXOAE"><title>Biology.</title><p>Unknown.</p></tp:treatment-sec><tp:treatment-sec sec-type="etymology" id="SECID0E3OAE"><title>Etymology.</title><p>From <italic>semi</italic> (Latin for half) and <italic>niger</italic> (Latin for black), because the mesopleuron is black dorsally in contrast to the yellow ventral half.</p></tp:treatment-sec><tp:treatment-sec sec-type="distribution" id="SECID0EGPAE"><title>Distribution.</title><p>N Vietnam: Tuyen Quang, Ninh Binh; <abbrev xmlns:xlink="http://www.w3.org/1999/xlink" xlink:title="north central" id="ABBRID0EMPAE" xlink:type="simple">NC</abbrev> Vietnam: Ha Tinh.</p></tp:treatment-sec><tp:treatment-sec sec-type="notes" id="SECID0EQPAE"><title>Notes.</title><p><italic><tp:taxon-name><tp:taxon-name-part taxon-name-part-type="genus" reg="Trispinaria">Trispinaria</tp:taxon-name-part> <tp:taxon-name-part taxon-name-part-type="species" reg="seminigra">seminigra</tp:taxon-name-part></tp:taxon-name></italic> sp. nov. differs from <italic><tp:taxon-name><tp:taxon-name-part taxon-name-part-type="genus" reg="Trispinaria">T.</tp:taxon-name-part> <tp:taxon-name-part taxon-name-part-type="species" reg="vietnamica">vietnamica</tp:taxon-name-part></tp:taxon-name></italic> sp. nov. by having: median length of first metasomal tergite 0.9× as long as its apical width; propleuron shallow, finely rugose; fore wing vein cu-a slightly postfurcal and distinctly inclivous; hind wing vein 1-M almost straight basally; middle coxa dark brown; mesopleuron black dorsally; ovipositor apico-ventrally without serrations, except pre-apical ventral margin underneath with serrations.</p><p>The new species, <italic><tp:taxon-name><tp:taxon-name-part taxon-name-part-type="genus" reg="Trispinaria">T.</tp:taxon-name-part> <tp:taxon-name-part taxon-name-part-type="species" reg="seminigra">seminigra</tp:taxon-name-part></tp:taxon-name></italic> sp. nov., is close to <italic><tp:taxon-name><tp:taxon-name-part taxon-name-part-type="genus" reg="Trispinaria">T.</tp:taxon-name-part> <tp:taxon-name-part taxon-name-part-type="species" reg="sannio">sannio</tp:taxon-name-part></tp:taxon-name></italic> (Enderlein), from Indonesia and Singapore by sharing the following characters: vein 1r-m of hind wing nearly united with vein 1-SC+R; apical half of subbasal cell of fore wing largely glabrous; and frons smooth. The new species can be inserted into the key by <xref ref-type="bibr" rid="B8">van Achterberg (1991)</xref> as follows:</p><table-wrap content-type="key" position="anchor" orientation="portrait"><table id="TID0E6OAC" rules="all"><tbody><tr><td rowspan="1" colspan="1">7a.</td><td rowspan="1" colspan="1">Whole antenna black; face coarsely punctate, at most with some rugae dorsally; second submarginal cell of fore wing comparatively robust (cf. fig. 37 in <xref ref-type="bibr" rid="B8">van Achterberg 1991</xref>); vein cu-a of fore wing distinctly inclivous, more than vein 3-CU1 (cf. figs 37, 40 in <xref ref-type="bibr" rid="B8">van Achterberg 1991</xref>); length of ovipositor sheath 0.5× fore wing; length of vein SR1 of fore wing 3.9–4.4× vein 3-SR; metapleuron with small black patch; propodeum with pair of two large black patches. Indonesia, Singapore</td><td rowspan="1" colspan="1">
                    <bold><italic><tp:taxon-name><tp:taxon-name-part taxon-name-part-type="genus" reg="Trispinaria">T.</tp:taxon-name-part> <tp:taxon-name-part taxon-name-part-type="species" reg="sannio">sannio</tp:taxon-name-part></tp:taxon-name></italic> (Enderlein, 1920)</bold>
                  </td></tr><tr><td rowspan="1" colspan="1">a’.</td><td rowspan="1" colspan="1">Antenna dark brown basally and apically, yellowish medially; face transversely rugose, except triangular area upper clypeus smooth; second submarginal cell of fore wing slender (Fig. <xref ref-type="fig" rid="F2">11</xref>); vein cu-a of fore wing less inclivous (Fig. <xref ref-type="fig" rid="F2">11</xref>); length of ovipositor sheath 0.3× fore wing; length of vein SR1 of fore wing 4.0–4.9× vein 3-SR; mesopleuron dorsally, metapleuron and propodeum entirely black (Figs <xref ref-type="fig" rid="F2">4</xref>, <xref ref-type="fig" rid="F2">5</xref>). Vietnam</td><td rowspan="1" colspan="1">
                    <bold><italic><tp:taxon-name><tp:taxon-name-part taxon-name-part-type="genus" reg="Trispinaria">T.</tp:taxon-name-part> <tp:taxon-name-part taxon-name-part-type="species" reg="seminigra">seminigra</tp:taxon-name-part></tp:taxon-name></italic> Long, sp. nov.</bold>
                  </td></tr></tbody></table></table-wrap></tp:treatment-sec><ref-list><ref id="B8"><mixed-citation xmlns:xlink="http://www.w3.org/1999/xlink" xlink:type="simple"><person-group><name name-style="western"><surname>van Achterberg</surname><given-names>C</given-names></name></person-group> (<year>1991</year>) <article-title>Revision of the genus <italic><tp:taxon-name><tp:taxon-name-part taxon-name-part-type="genus">Trispinaria</tp:taxon-name-part></tp:taxon-name></italic> Quicke (<tp:taxon-name><tp:taxon-name-part taxon-name-part-type="order">Hymenoptera</tp:taxon-name-part></tp:taxon-name>: <tp:taxon-name><tp:taxon-name-part taxon-name-part-type="family">Braconidae</tp:taxon-name-part></tp:taxon-name>).</article-title><source>Zoologische Verhandelingen Leiden</source><volume>65</volume>(<issue>12</issue>): <fpage>181</fpage>–<lpage>198</lpage>.</mixed-citation></ref></ref-list></tp:taxon-treatment>
