# Supplementary material for: First record of the genus Trispinaria Quicke, 1986 (Hymenoptera, Braconidae, Braconinae) in Vietnam, with descriptions of two new species
Source: Zookeys. 2020 Nov 24;996:107–19. doi: 10.3897/zookeys.996.56562 (PMC7710673; doi:10.3897/zookeys.996.56562)
Supplement: XML Treatment for Trispinaria vietnamica [file zookeys.996.56562-treatment3.xml]

<!DOCTYPE tp:taxon-treatment
  PUBLIC "-//TaxonX//DTD Taxonomic Treatment Publishing DTD v0 20100105//EN" "tax-treatment-NSO.dtd">
<tp:taxon-treatment xmlns:tp="http://www.plazi.org/taxpub"><tp:treatment-meta><kwd-group><label>Taxon classification</label><kwd><named-content xmlns:xlink="http://www.w3.org/1999/xlink" content-type="kingdom">Animalia</named-content></kwd><kwd><named-content xmlns:xlink="http://www.w3.org/1999/xlink" content-type="order">Hymenoptera</named-content></kwd><kwd><named-content xmlns:xlink="http://www.w3.org/1999/xlink" content-type="family">Braconidae</named-content></kwd></kwd-group><mixed-citation publication-type="journal"><person-group><name><surname>Oanh</surname><given-names>Nguyen Thi</given-names></name><name><surname>Long</surname><given-names>Khuat Dang</given-names></name><name><surname>Mai</surname><given-names>Pham Quynh</given-names></name><name><surname>Dzuong</surname><given-names>Nguyen Van</given-names></name></person-group><article-title>First record of the genus <italic><tp:taxon-name><tp:taxon-name-part taxon-name-part-type="genus" reg="Trispinaria">Trispinaria</tp:taxon-name-part></tp:taxon-name></italic> Quicke, 1986 (<tp:taxon-name><tp:taxon-name-part taxon-name-part-type="order">Hymenoptera</tp:taxon-name-part></tp:taxon-name>, <tp:taxon-name><tp:taxon-name-part taxon-name-part-type="family">Braconidae</tp:taxon-name-part></tp:taxon-name>, <tp:taxon-name><tp:taxon-name-part taxon-name-part-type="subfamily">Braconinae</tp:taxon-name-part></tp:taxon-name>) in Vietnam, with descriptions of two new species</article-title><source>Zookeys</source><day>24</day><month>11</month><year>2020</year><volume>996</volume><fpage>107</fpage><lpage>119</lpage><pub-id pub-id-type="doi">10.3897/zookeys.996.56562</pub-id></mixed-citation></tp:treatment-meta><tp:nomenclature><tp:taxon-name><object-id xmlns:xlink="http://www.w3.org/1999/xlink" content-type="arpha" xlink:type="simple">041873CB-24A3-5096-9FCD-8BC316A82EDE</object-id>
            <tp:taxon-name-part taxon-name-part-type="genus" reg="Trispinaria">Trispinaria</tp:taxon-name-part>
            <tp:taxon-name-part taxon-name-part-type="species" reg="vietnamica">vietnamica</tp:taxon-name-part>
            <object-id xmlns:xlink="http://www.w3.org/1999/xlink" content-type="zoobank" xlink:type="simple">http://zoobank.org/4F51C7EE-573E-4186-9F42-ACCC78B59BB1</object-id>
          </tp:taxon-name><tp:taxon-authority>Long</tp:taxon-authority><tp:taxon-status xmlns:xlink="http://www.w3.org/1999/xlink" xlink:type="simple">sp. nov.</tp:taxon-status><xref ref-type="fig" rid="F3">Figures 13</xref><xref ref-type="fig" rid="F4">, 14–24</xref></tp:nomenclature><tp:treatment-sec sec-type="material" id="SECID0ENVAE"><title>Material.</title><p><bold><italic>Holotype</italic></bold>, ♀, “Bracn.376” (<abbrev xmlns:xlink="http://www.w3.org/1999/xlink" content-type="institution" xlink:title="Institute of Ecology &amp; Biological Resources" id="ABBRID0EYVAE" xlink:type="simple">IEBR</abbrev>), S Vietnam: Pleicu, Dak Do, Ha Bau, &gt; 800 m, bushes, 08.vi.2005, KD Long. <bold><italic>Paratypes</italic></bold>: 6 ♀, “Bracn.377” (<abbrev xmlns:xlink="http://www.w3.org/1999/xlink" content-type="institution" xlink:title="Institute of Ecology &amp; Biological Resources" id="ABBRID0EAWAE" xlink:type="simple">IEBR</abbrev>), data as holotype; “Bracn.708” (<abbrev xmlns:xlink="http://www.w3.org/1999/xlink" content-type="institution" xlink:title="Institute of Ecology &amp; Biological Resources" id="ABBRID0EFWAE" xlink:type="simple">IEBR</abbrev>), <abbrev xmlns:xlink="http://www.w3.org/1999/xlink" xlink:title="northeastern" id="ABBRID0EKWAE" xlink:type="simple">NE</abbrev> Vietnam: Thai Nguyen, Dai Tu, Cat Ne, <abbrev xmlns:xlink="http://www.w3.org/1999/xlink" xlink:title="Malaise trap" id="ABBRID0EOWAE" xlink:type="simple">MT</abbrev>, orchard, <named-content xmlns:xlink="http://www.w3.org/1999/xlink" content-type="dwc:verbatimCoordinates" xlink:type="simple"><named-content content-type="geo-json" specific-use="{&#34;type&#34;:&#34;Point&#34;,&#34;coordinates&#34;:[105.494167,21.523333]}" id="NCID0EVWAE" xlink:type="simple">21°31'24"N, 105°29'39"E</named-content></named-content>, 302 m, 30.xi.2006, KD Long; “Bracn.708” (<named-content xmlns:xlink="http://www.w3.org/1999/xlink" content-type="dwc:institutional_code" xlink:type="simple">VNMN</named-content>), ibid. but 5.xi.2006, KD Long; “Bracn.747” (<abbrev xmlns:xlink="http://www.w3.org/1999/xlink" content-type="institution" xlink:title="Institute of Ecology &amp; Biological Resources" id="ABBRID0ECXAE" xlink:type="simple">IEBR</abbrev>), ibid, but 25.xii.2006, KD Long; “Bracn.1481” (<abbrev xmlns:xlink="http://www.w3.org/1999/xlink" content-type="institution" xlink:title="Institute of Ecology &amp; Biological Resources" id="ABBRID0EHXAE" xlink:type="simple">IEBR</abbrev>), <abbrev xmlns:xlink="http://www.w3.org/1999/xlink" xlink:title="northwestern" id="ABBRID0EMXAE" xlink:type="simple">NW</abbrev> Vietnam: Son La, coffee orchard, <abbrev xmlns:xlink="http://www.w3.org/1999/xlink" xlink:title="Malaise trap" id="ABBRID0EQXAE" xlink:type="simple">MT</abbrev>, <named-content xmlns:xlink="http://www.w3.org/1999/xlink" content-type="dwc:verbatimCoordinates" xlink:type="simple"><named-content content-type="geo-json" specific-use="{&#34;type&#34;:&#34;Point&#34;,&#34;coordinates&#34;:[103.926667,21.301667]}" id="NCID0EXXAE" xlink:type="simple">21°18'06"N, 103°55'36"E</named-content></named-content>, 663 m, 10.iii.2018, KD Long, NV Dzuong; “Bracn.1491” (<abbrev xmlns:xlink="http://www.w3.org/1999/xlink" content-type="institution" xlink:title="Institute of Ecology &amp; Biological Resources" id="ABBRID0E3XAE" xlink:type="simple">IEBR</abbrev>), <abbrev xmlns:xlink="http://www.w3.org/1999/xlink" xlink:title="northwestern" id="ABBRID0EBYAE" xlink:type="simple">NW</abbrev> Vietnam: Hoa Binh, Luong Son, Thanh Lap, fruit orchard, <abbrev xmlns:xlink="http://www.w3.org/1999/xlink" xlink:title="Malaise trap" id="ABBRID0EFYAE" xlink:type="simple">MT</abbrev>, <named-content xmlns:xlink="http://www.w3.org/1999/xlink" content-type="dwc:verbatimCoordinates" xlink:type="simple"><named-content content-type="geo-json" specific-use="{&#34;type&#34;:&#34;Point&#34;,&#34;coordinates&#34;:[105.632778,20.812778]}" id="NCID0EMYAE" xlink:type="simple">20°48'46"N, 105°37'58"E</named-content></named-content>, 20 m, 5.ii.2018, <abbrev xmlns:xlink="http://www.w3.org/1999/xlink" content-type="institution" xlink:title="Department of Insect Ecology at IEBR" id="ABBRID0ERYAE" xlink:type="simple">STCT</abbrev>.</p></tp:treatment-sec><tp:treatment-sec sec-type="description" id="SECID0EWYAE"><title>Description.</title><p>Holotype, female, body length 8.3 mm, fore wing length 7.2 mm, antenna 7.7 mm, ovipositor sheath 1.8 mm (Fig. <xref ref-type="fig" rid="F3">13</xref>).</p><p><bold><italic>Head</italic></bold>. Antenna with 74 antennomeres; length of third and fourth antennomeres 1.6× and 1.4× their width, respectively (8 : 5) (7 : 5); length of subapical antennomere as long as wide (3 : 3); in frontal view, width of face 0.5× its length (33 : 16) (Fig. <xref ref-type="fig" rid="F4">14</xref>); length of maxillary palp 0.8× height of head (36 : 45); malar space 0.8× as long as basal width of mandible (10 : 13); face flattened, punctate-coriaceous and rather matt; clypeus convex medially, depressed laterally, its apical margin concave and with distinct carina (Fig. <xref ref-type="fig" rid="F4">14</xref>); distance between tentorial pits 1.6× distance from pit to eye margin (13 : 8); in lateral view, eye 2.5× temple (20 : 8); in dorsal view, width of head 1.9× median length (62 : 33); <abbrev xmlns:xlink="http://www.w3.org/1999/xlink" xlink:title="minimum postocellar line" id="ABBRID0EPZAE" xlink:type="simple">POL</abbrev> : <abbrev xmlns:xlink="http://www.w3.org/1999/xlink" xlink:title="maximum diameter of posterior ocellus" id="ABBRID0ETZAE" xlink:type="simple">OD</abbrev> : <abbrev xmlns:xlink="http://www.w3.org/1999/xlink" xlink:title="minimum ocular-ocellar line" id="ABBRID0EXZAE" xlink:type="simple">OOL</abbrev> = 6 : 4 : 13 (Fig. <xref ref-type="fig" rid="F4">15</xref>); eye 3.4× temple (24 : 7); frons smooth, weakly concave.</p><p><bold><italic>Mesosoma</italic></bold>. Length of mesosoma 1.6× its height (85 : 54); propleuron wide, deep and crenulate medially (Fig. <xref ref-type="fig" rid="F4">17</xref>); middle lobe of mesoscutum without impressions anteriorly; notauli deeper anteriorly, wider and flat posteriorly, with median longitudinal carina and transversely rugose posteriorly (Fig. <xref ref-type="fig" rid="F4">16</xref>); prescutellar sulcus narrow, crenulate; mesoscutal lobes sparsely punctate; mesopleuron rugose-punctate anteriorly, coriaceous medially, punctate ventrally (Fig. <xref ref-type="fig" rid="F4">17</xref>); metapleuron rugose-punctate; propodeum with deep crenulate depression, posterior V-shaped carina indistinct (Fig. <xref ref-type="fig" rid="F4">22</xref>); surface of propodeum rugose-punctate on anterior 0.7 of propodeum, almost smooth latero-posteriorly.</p><fig id="F3" position="float" orientation="portrait"><object-id xmlns:xlink="http://www.w3.org/1999/xlink" content-type="doi" xlink:type="simple">10.3897/zookeys.996.56562.figure13</object-id><object-id xmlns:xlink="http://www.w3.org/1999/xlink" content-type="arpha" xlink:type="simple">FB0EF655-B99A-59BF-BB55-4175D7171CDA</object-id><label>Figure 13.</label><caption><p><italic><tp:taxon-name><tp:taxon-name-part taxon-name-part-type="genus" reg="Trispinaria">Trispinaria</tp:taxon-name-part> <tp:taxon-name-part taxon-name-part-type="species" reg="vietnamica">vietnamica</tp:taxon-name-part></tp:taxon-name></italic> Long, sp. nov., holotype, female, habitus, lateral view.</p></caption><graphic xmlns:xlink="http://www.w3.org/1999/xlink" xlink:href="zookeys-996-107-g003.jpg" position="float" orientation="portrait" xlink:type="simple" id="oo_478801.jpg"><uri content-type="original_file" xlink:type="simple">https://binary.pensoft.net/fig/478801</uri></graphic></fig><p><bold><italic>Wings</italic></bold>. Length of fore wing 3.1× its maximum width (225 : 72); length of pterostigma 3.2× its width (48 : 15); fore wing vein SR1 5.1× as long as vein 3-SR (76 : 15); r : 3-SR : SR1 = 15 : 15 : 76; cu-a slightly reclivous (Fig. <xref ref-type="fig" rid="F4">18</xref>); cu-a : 2-CU1 = 12 : 34; 2-SR : 3-SR : r-m = 17 : 15 : 16; second submarginal cell of fore wing rather robust (Fig. <xref ref-type="fig" rid="F4">18</xref>); hind wing vein 1-M thick and evenly curved basally (Fig. <xref ref-type="fig" rid="F4">21</xref>); vein 1r-m of hind wing largely united with 1-SC+R (Fig. <xref ref-type="fig" rid="F4">21</xref>).</p><p><bold><italic>Legs</italic></bold>. Hind coxa densely setose latero-ventrally, but without setae dorso-apically; length of femur, tibia and basitarsus of hind leg 4.0×, 9.4× and 6.7× their width, respectively; length of hind inner and outer tibial spurs 0.5× and 0.4× hind basitarsus, respectively; length of hind basitarsus 0.4× hind tibia (40 : 94) and 0.7× second-fifth tarsus (40 : 55); tarsal claw with large acute lobe (Fig. <xref ref-type="fig" rid="F4">19</xref>).</p><p><bold><italic>Metasoma</italic></bold>. Length of first tergite 0.7× its apical width (31 : 45), with wide and deep basal excavation (Fig. <xref ref-type="fig" rid="F4">23</xref>); antero-lateral groove wide and deep, crenulate; median length of second tergite 0.85× third tergite (28 : 33); first metasomal tergite posteriorly, second-sixth metasomal tergites entirely coarsely reticulate; medio-apical tooth of sixth tergite developed; latero-apical groove of sixth metasomal tergite wide, crenulate (Fig. <xref ref-type="fig" rid="F4">24</xref>); length of ovipositor sheath 0.25× fore wing (18 : 72); ovipositor with dorsal nodus and apico-ventrally with serrations (Fig. <xref ref-type="fig" rid="F4">20</xref>).</p><p><fig id="F4" position="float" orientation="portrait"><object-id xmlns:xlink="http://www.w3.org/1999/xlink" content-type="doi" xlink:type="simple">10.3897/zookeys.996.56562.figures14-24</object-id><object-id xmlns:xlink="http://www.w3.org/1999/xlink" content-type="arpha" xlink:type="simple">49DBEC67-59C1-57FC-9411-64E02C53DFAE</object-id><label>Figures 14–24.</label><caption><p><italic><tp:taxon-name><tp:taxon-name-part taxon-name-part-type="genus" reg="Trispinaria">Trispinaria</tp:taxon-name-part> <tp:taxon-name-part taxon-name-part-type="species" reg="vietnamica">vietnamica</tp:taxon-name-part></tp:taxon-name></italic> Long, sp. nov., holotype, female <bold>14</bold> head, frontal view <bold>15</bold> head, dorsal view <bold>16</bold> mesonotum <bold>17</bold> mesopleuron <bold>18</bold> Fore wing <bold>19</bold> hind telotarsus and tarsal claw <bold>20</bold> apex of ovipositor <bold>21</bold> hind wing <bold>22</bold> propodeum <bold>23</bold> first and second metasomal tergites, lateral view <bold>24</bold> fifth and sixth metasomal tergites, lateral view.</p></caption><graphic xmlns:xlink="http://www.w3.org/1999/xlink" xlink:href="zookeys-996-107-g004.jpg" position="float" orientation="portrait" xlink:type="simple" id="oo_478802.jpg"><uri content-type="original_file" xlink:type="simple">https://binary.pensoft.net/fig/478802</uri></graphic></fig><bold><italic>Colour</italic></bold>. Pale yellow; scapus dark brown; twenty four middle antennomeres yellow; palpi yellow; stemmaticum brown; mesoscutal lobes black, except median lobe posteriorly and lateral lobes anteriorly pale yellow; scutellum and metanotum, fore and middle legs pale yellow; hind leg dark brown to black, except coxa basally, trochantellus and lateral strip on hind femur yellow; hind tibial spurs pale yellow; propodeum largely black, pale yellow apically; pterostigma and veins brown; wing membrane subhyaline; large patches of six basal metasomal tergites black; ovipositor sheath brown; ovipositor reddish yellow.</p></tp:treatment-sec><tp:treatment-sec sec-type="variation" id="SECID0EZ5AE"><title>Variations.</title><p>Length of body 5.4–8.4 mm, of fore wing 4.9–7.1 mm; antennae 65–70 antennomeres; 18–34 middle antennomeres yellow or antennae brown entirely; stemmaticum yellow; vein SR1 of fore wing 4.0–6.2× vein 3-SR; length of ovipositor sheath 0.22–0.3× fore wing; middle tarsus brownish yellow; hind tibial spurs brown.</p><p><bold>Male</bold>. Unknown.</p></tp:treatment-sec><tp:treatment-sec sec-type="biology" id="SECID0EC6AE"><title>Biology.</title><p>Unknown.</p></tp:treatment-sec><tp:treatment-sec sec-type="etymology" id="SECID0EH6AE"><title>Etymology.</title><p>The name of the species originates from the name of the country, where the holotype was collected.</p></tp:treatment-sec><tp:treatment-sec sec-type="distribution" id="SECID0EM6AE"><title>Distribution.</title><p>N Vietnam: Son La, Thai Nguyen, Hoa Binh; S Vietnam: Pleicu.</p></tp:treatment-sec><tp:treatment-sec sec-type="notes" id="SECID0ER6AE"><title>Notes.</title><p><italic><tp:taxon-name><tp:taxon-name-part taxon-name-part-type="genus" reg="Trispinaria">Trispinaria</tp:taxon-name-part> <tp:taxon-name-part taxon-name-part-type="species" reg="vietnamica">vietnamica</tp:taxon-name-part></tp:taxon-name></italic> sp. nov. differs from <italic><tp:taxon-name><tp:taxon-name-part taxon-name-part-type="genus" reg="Trispinaria">T.</tp:taxon-name-part> <tp:taxon-name-part taxon-name-part-type="species" reg="seminigra">seminigra</tp:taxon-name-part></tp:taxon-name></italic> sp. nov. by having: first metasomal tergite with wide and deep basal excavation (narrow and deep in <italic><tp:taxon-name><tp:taxon-name-part taxon-name-part-type="genus" reg="Trispinaria">T.</tp:taxon-name-part> <tp:taxon-name-part taxon-name-part-type="species" reg="seminigra">seminigra</tp:taxon-name-part></tp:taxon-name></italic>); median length of first metasomal tergite 0.7× as long as its apical width (0.9× in <italic><tp:taxon-name><tp:taxon-name-part taxon-name-part-type="genus" reg="Trispinaria">T.</tp:taxon-name-part> <tp:taxon-name-part taxon-name-part-type="species" reg="seminigra">seminigra</tp:taxon-name-part></tp:taxon-name></italic>); propleuron wide and deep, crenulate (propleuron with distinct V-shaped carina posteriorly in <italic><tp:taxon-name><tp:taxon-name-part taxon-name-part-type="genus" reg="Trispinaria">T.</tp:taxon-name-part> <tp:taxon-name-part taxon-name-part-type="species" reg="seminigra">seminigra</tp:taxon-name-part></tp:taxon-name></italic>); fore wing vein cu-a interstitial and weakly inclivous (vein cu-a vertical in <italic><tp:taxon-name><tp:taxon-name-part taxon-name-part-type="genus" reg="Trispinaria">T.</tp:taxon-name-part> <tp:taxon-name-part taxon-name-part-type="species" reg="seminigra">seminigra</tp:taxon-name-part></tp:taxon-name></italic>); hind wing vein 1-M thick and curved basally (vein 1-M weakly curved basally in <italic><tp:taxon-name><tp:taxon-name-part taxon-name-part-type="genus" reg="Trispinaria">T.</tp:taxon-name-part> <tp:taxon-name-part taxon-name-part-type="species" reg="seminigra">seminigra</tp:taxon-name-part></tp:taxon-name></italic>); middle coxa and mesopleuron pale yellow (black in <italic><tp:taxon-name><tp:taxon-name-part taxon-name-part-type="genus" reg="Trispinaria">T.</tp:taxon-name-part> <tp:taxon-name-part taxon-name-part-type="species" reg="seminigra">seminigra</tp:taxon-name-part></tp:taxon-name></italic>); ovipositor apico-ventrally with serrations (apico-ventrally without serrations in <italic><tp:taxon-name><tp:taxon-name-part taxon-name-part-type="genus" reg="Trispinaria">T.</tp:taxon-name-part> <tp:taxon-name-part taxon-name-part-type="species" reg="seminigra">seminigra</tp:taxon-name-part></tp:taxon-name></italic>).</p><p>The new species, <italic><tp:taxon-name><tp:taxon-name-part taxon-name-part-type="genus" reg="Trispinaria">T.</tp:taxon-name-part> <tp:taxon-name-part taxon-name-part-type="species" reg="vietnamica">vietnamica</tp:taxon-name-part></tp:taxon-name></italic> sp. nov., is similar to <italic><tp:taxon-name><tp:taxon-name-part taxon-name-part-type="genus" reg="Trispinaria">T.</tp:taxon-name-part> <tp:taxon-name-part taxon-name-part-type="species" reg="maculata">maculata</tp:taxon-name-part></tp:taxon-name></italic> van Achterberg, from India, Singapore, Sri Lanka, and Taiwan by sharing the following characters: vein 1r-m of hind wing nearly united with vein 1-SC+R; apical half of subbasal cell of fore wing largely glabrous; and frons smooth. The new species can be inserted into the key by <xref ref-type="bibr" rid="B8">van Achterberg (1991)</xref> as follows:</p><table-wrap content-type="key" position="anchor" orientation="portrait"><table id="TID0EDGAE" rules="all"><tbody><tr><td rowspan="1" colspan="1">7b.</td><td rowspan="1" colspan="1">Surroundings of stemmaticum of female yellowish brown; antenna near its apical 0.4 brown; face transversely rugose; fore wing vein r distinctly longer vein 3-SR (cf. fig. 42 in <xref ref-type="bibr" rid="B8">van Achterberg 1991</xref>); vein cu-a of fore wing vertical or nearly so, less inclivous than vein 3-CU1 (cf. figs 41 and 42 in <xref ref-type="bibr" rid="B8">van Achterberg 1991</xref>); length of ovipositor sheath 0.29–0.37× fore wing (fig. 42 in <xref ref-type="bibr" rid="B8">van Achterberg 1991</xref>). India, Singapore, Sri Lanka, Taiwan</td><td rowspan="1" colspan="1">
                    <bold><italic><tp:taxon-name><tp:taxon-name-part taxon-name-part-type="genus" reg="Trispinaria">T.</tp:taxon-name-part> <tp:taxon-name-part taxon-name-part-type="species" reg="maculata">maculata</tp:taxon-name-part></tp:taxon-name></italic> van Achterberg, 1991</bold>
                  </td></tr><tr><td rowspan="1" colspan="1">b’.</td><td rowspan="1" colspan="1">Surroundings of stemmaticum of female brownish yellow (Fig. <xref ref-type="fig" rid="F4">15</xref>); antenna dark brown basally and apically, near its apical 0.4 yellow; face punctate-coriaceous, except triangular area upper clypeus smooth; fore wing vein r as long as vein 3-SR (Fig. <xref ref-type="fig" rid="F4">18</xref>); vein cu-a of fore wing more or less inclivous than vein 3-CU1 (Fig. <xref ref-type="fig" rid="F4">18</xref>); length of ovipositor sheath 0.22–0.30× fore wing. Vietnam</td><td rowspan="1" colspan="1">
                    <bold><italic><tp:taxon-name><tp:taxon-name-part taxon-name-part-type="genus" reg="Trispinaria">T.</tp:taxon-name-part> <tp:taxon-name-part taxon-name-part-type="species" reg="vietnamica">vietnamica</tp:taxon-name-part></tp:taxon-name></italic> Long, sp. nov.</bold>
                  </td></tr></tbody></table></table-wrap><fig id="F5" position="float" orientation="portrait"><object-id xmlns:xlink="http://www.w3.org/1999/xlink" content-type="doi" xlink:type="simple">10.3897/zookeys.996.56562.figure25</object-id><object-id xmlns:xlink="http://www.w3.org/1999/xlink" content-type="arpha" xlink:type="simple">7C3A1BA4-26D1-55B3-BEEA-D2AE2A8EE7E7</object-id><label>Figure 25.</label><caption><p>Distribution map of the two newly described species of <italic><tp:taxon-name><tp:taxon-name-part taxon-name-part-type="genus" reg="Trispinaria">Trispinaria</tp:taxon-name-part></tp:taxon-name></italic> in Vietnam.</p></caption><graphic xmlns:xlink="http://www.w3.org/1999/xlink" xlink:href="zookeys-996-107-g005.jpg" position="float" orientation="portrait" xlink:type="simple" id="oo_478803.jpg"><uri content-type="original_file" xlink:type="simple">https://binary.pensoft.net/fig/478803</uri></graphic></fig></tp:treatment-sec><ref-list><ref id="B8"><mixed-citation xmlns:xlink="http://www.w3.org/1999/xlink" xlink:type="simple"><person-group><name name-style="western"><surname>van Achterberg</surname><given-names>C</given-names></name></person-group> (<year>1991</year>) <article-title>Revision of the genus <italic><tp:taxon-name><tp:taxon-name-part taxon-name-part-type="genus">Trispinaria</tp:taxon-name-part></tp:taxon-name></italic> Quicke (<tp:taxon-name><tp:taxon-name-part taxon-name-part-type="order">Hymenoptera</tp:taxon-name-part></tp:taxon-name>: <tp:taxon-name><tp:taxon-name-part taxon-name-part-type="family">Braconidae</tp:taxon-name-part></tp:taxon-name>).</article-title><source>Zoologische Verhandelingen Leiden</source><volume>65</volume>(<issue>12</issue>): <fpage>181</fpage>–<lpage>198</lpage>.</mixed-citation></ref></ref-list></tp:taxon-treatment>
